# Supplementary material for: Global Prevalence of Antifungal-Resistant Candida parapsilosis: A Systematic Review and Meta-Analysis
Source: Trop Med Infect Dis. 2022 Aug 16;7(8):188. doi: 10.3390/tropicalmed7080188 (PMC9416642; doi:10.3390/tropicalmed7080188)
Supplement: Supplementary file 1 [file tropicalmed-07-00188-s001.zip]

Archive with 1 entries (1 files):
- tropicalmed-1855166-supplementary.pdf
